# Supplementary material for: Developmental hypomyelination in Wolfram syndrome: new insights from neuroimaging and gene expression analyses
Source: Orphanet J Rare Dis. 2019 Dec 3;14:279. doi: 10.1186/s13023-019-1260-9 (PMC6889680; doi:10.1186/s13023-019-1260-9)
Supplement: Supplementary file 1 — Additional file 1. A list of the most highly correlated genes with WFS1 in BrainCloud database, available in CSEA dataset. [file 13023_2019_1260_MOESM1_ESM.xlsx]

## Sheet: Sheet1
Additional file 1: Most highly correlated genes with WFS1 in BrainCloud database and WFS1, available in CSEA dataset
ABHD1
ABHD14B
ACACB
ACADVL
ACOT11
ACSBG1
ACSS1
ACTN1
ACY1
ADD3
ADHFE1
AGT
AGXT2L1
AHCYL1
AIRE
AKT1S1
ALDH1A1
ALDH1L1
ALDH2
ALDH4A1
ALDOC
ANKRD35
ANKRD9
APOE
AQP4
ARRDC2
ASPSCR1
ATG4D
ATHL1
ATP1B2
ATP8A1
BBOX1
C1QL2
C1QTNF1
CABLES1
CADM3
CASQ2
CCDC151
CCND3
CDH23
CHDH
CLU
CNNM1
COPZ2
CORO6
CRYL1
CSRP1
CST3
CTSD
CTSH
CYP27A1
DCXR
DHRS3
DHX58
DNAJB2
DPP7
EFEMP1
EFHD1
EHD2
ENHO
ENTPD8
FAH
FAM100A
FAM107A
FAM3A
FBXO2
FGFR3
FSTL3
FXYD1
GCAT
GFAP
GJB5
GJB6
GLUL
GM2A
GPC5
GPR108
GPR146
GPR37L1
GPT
GRAMD3
GRIN2C
GSTK1
HCN2
HIGD1B
HINT2
HMGCL
HOXB13
HOXC4
HRH3
HRSP12
HSD17B6
HSF4
HTRA1
HYOU1
IL17RB
IRF3
ITGA7
ITGB4
ITPK1
KANK1
KCNJ10
KLF15
KLHL6
LDHD
LGI4
LMOD1
LRP10
LRRC23
LTB
LTBP3
LYNX1
MAOA
MAOB
MAP3K5
MAPK4
METRN
MGST1
MPP2
MRPL41
MUC2
MUSTN1
MYH11
MYPOP
NDRG2
NFKBIB
NLRX1
NR1H2
NTSR2
NUCB1
NUPR1
OGDH
OPA3
PACSIN3
PADI2
PAIP1
PAPLN
PAQR8
PARP3
PCDH1
PCSK4
PDK2
PHYHD1
PIPOX
PLA2G12B
PLCD1
PLCD4
PLEKHM2
PMP2
PNPLA7
POLD4
PPP1R3C
PPP1R3F
PPP2R4
PPPDE2
PRKACA
PRODH
ProSAPiP1
PRRT1
PTH1R
PURA
RAB31
RAMP1
RAPGEF3
RASSF4
RECQL5
RGL3
RIN3
RLTPR
ROM1
RPH3A
RPP25
RRAS
RYR1
S100A1
S100A13
SCRG1
SDC4
SDS
SELENBP1
SELM
SFXN5
SHISA4
SIRPA
SLC25A10
SLC25A18
SLC6A12
SLC6A8
SLC7A10
SLC9A1
SLC9A3R1
SNTA1
SNX21
SORBS3
SRI
SSPN
ST5
STIM1
TAPBP
TEF
TFPT
TMEM132E
TMEM219
TMEM54
TNNT1
TOM1L2
TPCN1
TPPP3
TRIML1
TRPM2
TSC22D4
TSPYL2
TTC18
TXNRD2
UBE2M
UBTD1
VASN
VWA5B2
WBP2
WDR24
WFS1
ZBTB16
ZDHHC1
ZDHHC24
