# Supplementary material for: Developmental hypomyelination in Wolfram syndrome: new insights from neuroimaging and gene expression analyses
Source: Orphanet J Rare Dis. 2019 Dec 3;14:279. doi: 10.1186/s13023-019-1260-9 (PMC6889680; doi:10.1186/s13023-019-1260-9)
Supplement: Supplementary file 3 — Additional file 3. A list of biological processes from Gene ontology analysis of 4 month-4 years WFS1-related gene set using BiNGO, a biological network gene ontology tool. [file 13023_2019_1260_MOESM3_ESM.xlsx]

## Sheet: Sheet1
Analysis: Biological Process
Dataset name: Brainspan 4 months-4 years
Number of genes in the dataset: 352
Number of genes in the dataset which are available in Biological Process database: 296
Biological Process	p-value (hypergeometric test)	Corrected p-val (FDR)	Cluster Freq	Total Freq	Genes
oligodendrocyte differentiation	2.561e-16	9.3606e-13	18/314 5.7%	71/17665 0.4%	FAAH GSN NKX6-2 TGFB1 CNP GSTP1 HDAC11 LPAR1 OLIG1 OLIG2 SOX10 C11ORF9 FA2H MAG CNTN2 CD9 SOX9 ASPA
gliogenesis	1.347e-15	1.9388e-12	25/314 7.9%	179/17665 1.0%	FAAH CNP GSTP1 HDAC11 LPAR1 APCDD1 C11ORF9 ERBB3 SH3TC2 TSPO PHGDH SOX9 GSN NKX6-2 TGFB1 OLIG1 OLIG2 SOX10 MT3 SIRT2 FA2H MAG CNTN2 CD9 ASPA
myelination	1.7987e-15	1.9388e-12	20/314 6.3%	104/17665 0.5%	FAAH NKX6-2 TGFB1 GAL3ST1 PLLP LPAR1 OLIG2 SOX10 SIRT2 KLK6 C11ORF9 UGT8 FA2H MAG SH3TC2 PMP22 MAL CNTN2 CD9 ASPA
axon ensheathment	2.6523e-15	1.9388e-12	20/314 6.3%	106/17665 0.6%	FAAH NKX6-2 TGFB1 GAL3ST1 PLLP LPAR1 OLIG2 SOX10 SIRT2 KLK6 C11ORF9 UGT8 FA2H MAG SH3TC2 PMP22 MAL CNTN2 CD9 ASPA
ensheathment of neurons	2.6523e-15	1.9388e-12	20/314 6.3%	106/17665 0.6%	FAAH NKX6-2 TGFB1 GAL3ST1 PLLP LPAR1 OLIG2 SOX10 SIRT2 KLK6 C11ORF9 UGT8 FA2H MAG SH3TC2 PMP22 MAL CNTN2 CD9 ASPA
glial cell differentiation	5.7547e-15	3.5056e-12	23/314 7.3%	156/17665 0.8%	FAAH GSN NKX6-2 TGFB1 CNP GSTP1 HDAC11 LPAR1 OLIG1 OLIG2 SOX10 MT3 SIRT2 C11ORF9 FA2H MAG ERBB3 SH3TC2 CNTN2 CD9 PHGDH SOX9 ASPA
oligodendrocyte development	1.161e-14	6.0619e-12	14/314 4.4%	43/17665 0.2%	FAAH GSN NKX6-2 TGFB1 GSTP1 HDAC11 LPAR1 SOX10 C11ORF9 FA2H MAG CNTN2 CD9 ASPA
glial cell development	1.9016e-13	8.6877e-11	18/314 5.7%	101/17665 0.5%	FAAH GSN NKX6-2 TGFB1 GSTP1 HDAC11 LPAR1 SOX10 MT3 SIRT2 C11ORF9 FA2H MAG SH3TC2 CNTN2 CD9 PHGDH ASPA
regulation of action potential in neuron	2.4246e-13	9.8466e-11	20/314 6.3%	133/17665 0.7%	FAAH NKX6-2 TGFB1 GAL3ST1 PLLP LPAR1 OLIG2 SOX10 SIRT2 KLK6 C11ORF9 UGT8 FA2H MAG SH3TC2 PMP22 MAL CNTN2 CD9 ASPA
regulation of action potential	3.5615e-12	1.3017e-09	20/314 6.3%	153/17665 0.8%	FAAH NKX6-2 TGFB1 GAL3ST1 PLLP LPAR1 OLIG2 SOX10 SIRT2 KLK6 C11ORF9 UGT8 FA2H MAG SH3TC2 PMP22 MAL CNTN2 CD9 ASPA
myelination in the central nervous system	1.5176e-09	4.6223e-07	8/314 2.5%	21/17665 0.1%	FA2H FAAH MAG NKX6-2 CNTN2 SOX10 ASPA C11ORF9
ensheathment of axons in the central nervous system	1.5176e-09	4.6223e-07	8/314 2.5%	21/17665 0.1%	FA2H FAAH MAG NKX6-2 CNTN2 SOX10 ASPA C11ORF9
regulation of gliogenesis	1.0478e-07	2.9459e-05	12/314 3.8%	94/17665 0.5%	MAG SLC45A3 NKX6-2 TGFB1 DAAM2 TSPO CNTN2 OLIG2 LRP2 SOX10 ASPA SIRT2
neurogenesis	1.5812e-07	4.1281e-05	55/314 17.5%	1493/17665 8.4%	FAAH HHIP HDAC11 GLDN DOCK10 PREX1 TSPO EFHD1 PHGDH C21ORF91 SOX9 NEK3 B2M NKX6-2 OLIG1 GAB2 OLIG2 SOX10 SIRT2 MAG DAAM2 ASPA LLGL1 CERS2 SLC45A3 SDC4 CNP SDC2 GSTP1 SEMA3B LPAR1 LRP2 APCDD1 KLK6 C11ORF9 UGT8 ERBB3 SH3TC2 BLOC1S1 MAN2A1 SPP1 APOD MAP4 SNAPIN GSN TGFB1 NDE1 MT3 EFNA1 FA2H CXCL12 KIAA1598 PMP22 CNTN2 CD9
exocytosis	2.3948e-07	5.8353e-05	36/314 11.4%	792/17665 4.4%	LGALS3BP CD63 TMEM63A TMEM179B GSTP1 ENDOD1 PLD1 ALAD CYB5R3 DPP7 LAMP1 LAMP2 TIMP3 CCDC53 ENPP4 A2M ACAA1 B2M GOLGA7 SNAPIN GSN TGFB1 LGI3 RHOG TNFRSF1B SEPP1 CPPED1 VAMP8 P2RX7 PTPRC NPC2 PADI2 CD9 LAMTOR1 ALDOA LLGL1
regulation of membrane potential	3.8551e-07	8.8066e-05	24/314 7.6%	412/17665 2.3%	FAAH NKX6-2 TGFB1 GAL3ST1 PLLP LPAR1 OLIG2 SOX10 SIRT2 KLK6 C11ORF9 PRDX3 P2RX7 UGT8 FA2H MAG SH3TC2 PMP22 MAL CNTN2 CD9 CLIC1 ASPA SNTA1
small GTPase mediated signal transduction	7.2755e-07	0.00015642	20/314 6.3%	309/17665 1.7%	BCAR3 DOCK5 RTKN ARHGAP1 RHOG RFXANK RHOC PLD1 RHOB RASGRP3 DOCK10 RRAS KIAA1598 CDC42EP2 ELMO1 CDC42EP1 RAB9A RHOU RAPGEF5 WASF2
vesicle-mediated transport	1.41e-06	0.00028631	61/314 19.4%	1852/17665 10.4%	LGALS3BP TINAGL1 WIPF1 TMEM179B CD81 ARHGAP1 ALAD LAMP1 LAMP2 ENPP2 TIMP3 CCDC53 ENPP4 ACAA1 B2M GOLGA7 STX8 RHOG TNFRSF1B SEPP1 SCAMP2 RHOB EPN2 VAMP8 NPC1 NPC2 ELMO1 PADI2 KXD1 RHOU ALDOA UBA52 LLGL1 SEC22C CD63 TMEM63A GSTP1 ENDOD1 TGFA LRP2 PLD1 CYB5R3 DPP7 BLOC1S1 A2M WASF2 SNAPIN GSN TGFB1 LGI3 HSPA2 CPPED1 P2RX7 MYO1E PTPRC CHMP2B RAB9A CNTN2 CD9 LAMTOR1 RAMP1
cellular ion homeostasis	1.9649e-06	0.00037798	37/314 11.7%	903/17665 5.1%	FAAH GAL3ST1 MT1M LPAR1 SLC40A1 KLK6 C11ORF9 PRDX3 UGT8 SH3TC2 CA2 PDE6B ATP6V0E2 SLC25A23 CLIC1 SNTA1 SNAPIN NKX6-2 TGFB1 SLC31A2 PLLP WFS1 OLIG2 SOX10 MT3 SIRT2 P2RX7 FA2H MAG PTPRC CXCL12 PMP22 MAL CNTN2 CD9 ASPA ISCU
cellular homeostasis	2.4118e-06	0.00044075	41/314 13.0%	1063/17665 6.0%	FAAH GAL3ST1 MT1M LPAR1 SLC40A1 KLK6 C11ORF9 PRDX3 UGT8 SH3TC2 CA2 LAMP2 PDE6B ATP6V0E2 SLC25A23 CLIC1 SNTA1 SNAPIN NKX6-2 TGFB1 SLC31A2 PLLP WFS1 OLIG2 SOX10 MT3 SIRT2 P2RX7 FA2H MAG GCLC PTPRC CXCL12 CHMP2B PMP22 MAL CNTN2 CD9 ALDOA ASPA ISCU
neutrophil activation	2.7661e-06	0.00048143	25/314 7.9%	493/17665 2.7%	CD63 TMEM63A TMEM179B GSTP1 PLD1 ALAD PREX1 CYB5R3 DPP7 LAMP1 LAMP2 ENPP4 ACAA1 B2M GOLGA7 GSN RHOG TNFRSF1B CPPED1 VAMP8 PTPRC NPC2 PADI2 LAMTOR1 ALDOA
galactolipid biosynthetic process	3.2865e-06	0.00052227	4/314 1.2%	7/17665 0.0%	UGT8 FA2H FAAH GAL3ST1
galactosylceramide biosynthetic process	3.2865e-06	0.00052227	4/314 1.2%	7/17665 0.0%	UGT8 FA2H FAAH GAL3ST1
chemical homeostasis	3.5821e-06	0.00054552	45/314 14.3%	1238/17665 7.0%	FAAH GAL3ST1 MT1M LPAR1 SLC40A1 FOXO4 KLK6 C11ORF9 PRDX3 ENHO UGT8 SH3TC2 CA2 PDE6B ATP6V0E2 SLC25A23 B2M CLIC1 SNTA1 ABCA2 SNAPIN NKX6-2 TGFB1 SLC31A2 IGFBP5 PLLP WFS1 OLIG2 SOX10 MT3 SIRT2 P2RX7 FA2H MAG PTPRC CXCL12 NPC1 NPC2 PMP22 MAL CNTN2 CD9 LAMTOR1 ASPA ISCU
cellular chemical homeostasis	3.8835e-06	0.00056777	37/314 11.7%	930/17665 5.2%	FAAH GAL3ST1 MT1M LPAR1 SLC40A1 KLK6 C11ORF9 PRDX3 UGT8 SH3TC2 CA2 PDE6B ATP6V0E2 SLC25A23 CLIC1 SNTA1 SNAPIN NKX6-2 TGFB1 SLC31A2 PLLP WFS1 OLIG2 SOX10 MT3 SIRT2 P2RX7 FA2H MAG PTPRC CXCL12 PMP22 MAL CNTN2 CD9 ASPA ISCU
myeloid leukocyte activation	4.0622e-06	0.00057105	27/314 8.5%	571/17665 3.2%	CD63 TMEM63A TMEM179B GSTP1 MT1M PLD1 ALAD PREX1 CYB5R3 DPP7 LAMP1 LAMP2 ENPP4 ACAA1 B2M GOLGA7 GSN TGFB1 RHOG TNFRSF1B CPPED1 VAMP8 PTPRC NPC2 PADI2 LAMTOR1 ALDOA
positive regulation of gliogenesis	4.6595e-06	0.00063076	8/314 2.5%	54/17665 0.3%	MAG NKX6-2 TGFB1 TSPO OLIG2 LRP2 SOX10 ASPA
ceramide biosynthetic process	4.9499e-06	0.00063659	7/314 2.2%	39/17665 0.2%	P2RX7 UGT8 FA2H CERS4 FAAH GAL3ST1 CERS2
ion homeostasis	5.0509e-06	0.00063659	38/314 12.1%	979/17665 5.5%	FAAH GAL3ST1 MT1M LPAR1 SLC40A1 KLK6 C11ORF9 PRDX3 UGT8 SH3TC2 CA2 PDE6B ATP6V0E2 SLC25A23 B2M CLIC1 SNTA1 SNAPIN NKX6-2 TGFB1 SLC31A2 PLLP WFS1 OLIG2 SOX10 MT3 SIRT2 P2RX7 FA2H MAG PTPRC CXCL12 PMP22 MAL CNTN2 CD9 ASPA ISCU
neutrophil degranulation	5.589e-06	0.00068092	24/314 7.6%	480/17665 2.7%	CD63 TMEM63A GSN TMEM179B GSTP1 RHOG PLD1 TNFRSF1B CPPED1 VAMP8 ALAD CYB5R3 DPP7 PTPRC LAMP1 NPC2 LAMP2 PADI2 ENPP4 LAMTOR1 ALDOA ACAA1 B2M GOLGA7
peripheral nervous system development	6.3355e-06	0.00073422	9/314 2.8%	74/17665 0.4%	UGT8 FA2H FAAH ERBB3 SH3TC2 PMP22 SOX10 SIRT2 HAPLN2
neutrophil activation involved in immune response	6.4282e-06	0.00073422	24/314 7.6%	484/17665 2.7%	CD63 TMEM63A GSN TMEM179B GSTP1 RHOG PLD1 TNFRSF1B CPPED1 VAMP8 ALAD CYB5R3 DPP7 PTPRC LAMP1 NPC2 LAMP2 PADI2 ENPP4 LAMTOR1 ALDOA ACAA1 B2M GOLGA7
Ras protein signal transduction	7.2656e-06	0.00080472	16/314 5.0%	242/17665 1.3%	RTKN ARHGAP1 RHOG RFXANK RHOC PLD1 RHOB RASGRP3 RRAS KIAA1598 CDC42EP2 ELMO1 CDC42EP1 RAB9A RHOU WASF2
neutrophil mediated immunity	7.9038e-06	0.00083291	24/314 7.6%	490/17665 2.7%	CD63 TMEM63A GSN TMEM179B GSTP1 RHOG PLD1 TNFRSF1B CPPED1 VAMP8 ALAD CYB5R3 DPP7 PTPRC LAMP1 NPC2 LAMP2 PADI2 ENPP4 LAMTOR1 ALDOA ACAA1 B2M GOLGA7
regulation of glial cell differentation	8.0709e-06	0.00083291	8/314 2.5%	58/17665 0.3%	MAG SLC45A3 NKX6-2 TGFB1 DAAM2 CNTN2 OLIG2 ASPA
response to external stimulus	8.2885e-06	0.00083291	43/314 13.6%	1198/17665 6.7%	CD63 GSTP1 PLEKHB1 SEMA3B LPAR1 XPC FOXO4 NENF TYMS COMT PLD1 GNAI2 BEST1 ALAD PREX1 TP53INP2 LAMP2 SPP1 ENPP2 TSPO IGFBP7 PDE6B SOX9 SLC38A3 SREBF1 NQO1 GSN TGFB1 ITGA2 CMTM5 RHOG WIPI2 VAMP8 P2RX7 MAG GCLC DAP PTPRC CXCL12 DAD1 CHMP2B TOMM7 REEP6
nervous system development	8.4316e-06	0.00083291	67/314 21.3%	2224/17665 12.5%	FAAH COX7B GAL3ST1 HHIP HDAC11 GLDN HAPLN2 DOCK10 PREX1 TSPO EFHD1 PHGDH C21ORF91 SOX9 NEK3 B2M NKX6-2 PLLP OLIG1 GAB2 OLIG2 SEPP1 SOX10 SIRT2 MAG DAAM2 NINJ2 PADI2 MAL RAPGEF5 ASPA LLGL1 CERS2 SLC45A3 SDC4 CNP SDC2 GSTP1 SEMA3B LPAR1 LRP2 APCDD1 KLK6 C11ORF9 UGT8 ERBB3 SH3TC2 BLOC1S1 MAN2A1 SPP1 APOD MAP4 SLC38A3 SNAPIN GSN TGFB1 MOG NDE1 MT3 EFNA1 FA2H CXCL12 KIAA1598 PMP22 CNTN2 CD9 SCRG1
Rho protein signal transduction	9.8236e-06	0.00094487	9/314 2.8%	78/17665 0.4%	RTKN KIAA1598 ARHGAP1 RHOG CDC42EP2 CDC42EP1 RHOU RHOC RHOB
secretion by cell	1.075e-05	0.0010074	37/314 11.7%	973/17665 5.5%	LGALS3BP CD63 TMEM63A TMEM179B GSTP1 ENDOD1 PLD1 ENHO ALAD CYB5R3 DPP7 LAMP1 LAMP2 TIMP3 CCDC53 ENPP4 A2M ACAA1 B2M GOLGA7 SNAPIN GSN TGFB1 LGI3 RHOG TNFRSF1B SEPP1 CPPED1 VAMP8 P2RX7 PTPRC NPC2 PADI2 CD9 LAMTOR1 ALDOA LLGL1
central nervous system development	1.1692e-05	0.0010533	36/314 11.4%	938/17665 5.3%	FAAH COX7B CNP GSTP1 HDAC11 LPAR1 LRP2 KLK6 C11ORF9 HAPLN2 UGT8 APOD PHGDH C21ORF91 SOX9 SLC38A3 GSN NKX6-2 TGFB1 MOG NDE1 OLIG1 OLIG2 SEPP1 SOX10 MT3 SIRT2 FA2H MAG CXCL12 DAAM2 PADI2 MAL CNTN2 CD9 ASPA
leukocyte degranulation	1.1815e-05	0.0010533	24/314 7.6%	502/17665 2.8%	CD63 TMEM63A GSN TMEM179B GSTP1 RHOG PLD1 TNFRSF1B CPPED1 VAMP8 ALAD CYB5R3 DPP7 PTPRC LAMP1 NPC2 LAMP2 PADI2 ENPP4 LAMTOR1 ALDOA ACAA1 B2M GOLGA7
lipid metabolic process	1.255e-05	0.0010921	42/314 13.3%	1178/17665 6.6%	FAAH GAL3ST1 SDC4 SDC2 GSTP1 ETFB LRP2 COMT PLD1 CYB5R2 ENHO UGT8 CYB5R3 SPP1 ENPP2 PIP4K2A TSPO APOD ENPP6 ACAA1 ABCA2 SREBF1 CBR1 ELOVL1 CD74 CERS4 GSTM2 STARD3NL MT3 SIRT2 CYP27A1 P2RX7 FA2H PLA2G16 NPC1 NPC2 GPD1 PCCB CRYL1 ST6GALNAC3 PLCD1 CERS2
regulation of nervous system development	1.4894e-05	0.001266	32/314 10.1%	796/17665 4.5%	SLC45A3 SDC2 SEMA3B LPAR1 LRP2 THBS2 KLK6 C11ORF9 PREX1 MAN2A1 SPP1 TSPO C21ORF91 SOX9 B2M SNAPIN NKX6-2 TGFB1 OLIG2 TNFRSF1B SOX10 MT3 SIRT2 EFNA1 MAG CXCL12 KIAA1598 DAAM2 PMP22 CNTN2 ASPA CERS2
sphingoid biosynthetic process	1.5485e-05	0.0012851	7/314 2.2%	46/17665 0.2%	P2RX7 UGT8 FA2H CERS4 FAAH GAL3ST1 CERS2
myeloid leukocyte mediated immunity	1.5823e-05	0.0012851	24/314 7.6%	511/17665 2.8%	CD63 TMEM63A GSN TMEM179B GSTP1 RHOG PLD1 TNFRSF1B CPPED1 VAMP8 ALAD CYB5R3 DPP7 PTPRC LAMP1 NPC2 LAMP2 PADI2 ENPP4 LAMTOR1 ALDOA ACAA1 B2M GOLGA7
response to extracellular stimulus	1.6973e-05	0.0013486	27/314 8.5%	618/17665 3.4%	GSTP1 FOXO4 NENF TYMS COMT GNAI2 ALAD TP53INP2 LAMP2 SPP1 TSPO IGFBP7 SOX9 SLC38A3 SREBF1 NQO1 GSN TGFB1 ITGA2 WIPI2 VAMP8 GCLC DAP PTPRC DAD1 CHMP2B TOMM7
myeloid cell activation involved in immune response	1.797e-05	0.0013975	24/314 7.6%	515/17665 2.9%	CD63 TMEM63A GSN TMEM179B GSTP1 RHOG PLD1 TNFRSF1B CPPED1 VAMP8 ALAD CYB5R3 DPP7 PTPRC LAMP1 NPC2 LAMP2 PADI2 ENPP4 LAMTOR1 ALDOA ACAA1 B2M GOLGA7
regulated secretory pathway	1.8547e-05	0.0014099	24/314 7.6%	516/17665 2.9%	CD63 TMEM63A GSN TMEM179B GSTP1 RHOG PLD1 TNFRSF1B CPPED1 VAMP8 ALAD CYB5R3 DPP7 PTPRC LAMP1 NPC2 LAMP2 PADI2 ENPP4 LAMTOR1 ALDOA ACAA1 B2M GOLGA7
glycosylceramide biosynthetic process	1.8902e-05	0.0014099	4/314 1.2%	10/17665 0.0%	UGT8 FA2H FAAH GAL3ST1
response to nutrient levels	1.9891e-05	0.0014413	26/314 8.2%	588/17665 3.3%	GSTP1 FOXO4 NENF TYMS COMT GNAI2 ALAD TP53INP2 LAMP2 SPP1 TSPO IGFBP7 SOX9 SLC38A3 SREBF1 NQO1 GSN TGFB1 ITGA2 WIPI2 VAMP8 GCLC DAP DAD1 CHMP2B TOMM7
establishment of localization	2.0294e-05	0.0014413	108/314 34.3%	4249/17665 24.0%	IPO13 SLC35B2 WIPF1 TMEM179B CD81 BEST1 TMEM144 LAMP1 SLCO2B1 LAMP2 ENPP2 ENPP4 ACAA1 B2M GOLGA7 GSTK1 STX8 C2ORF18 SEPP1 SCAMP2 GPD1 ELMO1 PADI2 ORAI1 UBA52 LLGL1 TMEM63A SLC45A3 CNP SLC35D2 ENDOD1 TGFA ATP5I PLD1 CYB5R2 ENHO CYB5R3 DPP7 BLOC1S1 TMEM129 APOD MAP4 A2M SLC38A3 CLCA4 ABCA2 SLC14A1 SNAPIN TGFB1 HSPA2 MT3 PTPRC KIAA1598 FXYD1 SLCO1A2 CHMP2B CNTN2 LGALS3BP SLC48A1 TINAGL1 BRP44L ARHGA…
transport	2.0505e-05	0.0014413	106/314 33.7%	4150/17665 23.4%	IPO13 SLC35B2 WIPF1 TMEM179B CD81 BEST1 TMEM144 LAMP1 SLCO2B1 LAMP2 ENPP2 ENPP4 ACAA1 B2M GOLGA7 GSTK1 STX8 C2ORF18 SEPP1 SCAMP2 GPD1 ELMO1 PADI2 ORAI1 UBA52 LLGL1 TMEM63A SLC45A3 CNP SLC35D2 ENDOD1 TGFA ATP5I PLD1 CYB5R2 ENHO CYB5R3 DPP7 BLOC1S1 TMEM129 APOD A2M SLC38A3 CLCA4 ABCA2 SLC14A1 SNAPIN TGFB1 HSPA2 MT3 PTPRC KIAA1598 FXYD1 SLCO1A2 CHMP2B CNTN2 LGALS3BP SLC48A1 TINAGL1 BRP44L ARHGAP1 SL…
cellular localization	2.4146e-05	0.0016652	77/314 24.5%	2759/17665 15.6%	IPO13 LGALS3BP TINAGL1 BRP44L WIPF1 TMEM179B ARHGAP1 ALAD LAMP1 SIX2 LAMP2 TIMP3 TSPO CCDC53 ENPP4 SOX9 ACAA1 B2M GOLGA7 GSTK1 STX8 RHOG WIPI2 TNFRSF1B SEPP1 SCAMP2 RHOB VAMP8 NPC1 NPC2 GPD1 PADI2 KXD1 MAL ALDOA UBA52 LLGL1 SEC22C CD63 TMEM63A CNP HEPACAM GSTP1 ENDOD1 TGFA ATP5I PLD1 ENHO CYB5R3 DPP7 BLOC1S1 TMEM129 MAP4 A2M SLC25A23 WASF2 PEX16 CD74 SNAPIN GSN TGFB1 NDE1 LGI3 CPPED1 P2RX7 MYO1E …
regulation of neurogenesis	2.6477e-05	0.0017589	29/314 9.2%	707/17665 4.0%	SLC45A3 SDC2 SEMA3B LPAR1 LRP2 KLK6 PREX1 MAN2A1 SPP1 TSPO C21ORF91 SOX9 B2M SNAPIN NKX6-2 TGFB1 OLIG2 SOX10 MT3 SIRT2 EFNA1 MAG CXCL12 KIAA1598 DAAM2 PMP22 CNTN2 ASPA CERS2
cellular response to stimulus	2.6503e-05	0.0017589	81/314 25.7%	2955/17665 16.7%	CD81 MT1M PLEKHB1 SLC40A1 COMT LITAF ALAD PREX1 CA2 LAMP2 STK16 TIMP3 TSPO SOX9 ACAA1 B2M PDE8A HLA-DPA1 PHLDA3 SREBF1 IGFBP5 STX8 ITGA2 RHOG SHISA5 VRK2 WIPI2 TNFRSF1B SOX10 SIRT2 RHOB VAMP8 MAG NPC1 GPD1 CDC42EP2 MAL UBA52 CD63 MRPS35 UBA7 GSTP1 LPAR1 XPC FOXO4 CRIP1 PRDX3 ENHO CYB5R3 TP53INP2 MARC1 SPP1 APOD IGFBP7 PDE6B ATP6V0E2 SLC38A3 SLC25A23 NQO1 GSTM2 GSN TGFB1 WFS1 EPHX1 PYCR2 FMO3 HSPA…
regulation of localization	2.6949e-05	0.0017589	60/314 19.1%	1989/17665 11.2%	DOCK5 CD81 BEST1 DOCK10 PREX1 LAMP1 CA2 ENPP2 TSPO SOX9 B2M CLIC1 SREBF1 IGFBP5 ITGA2 C10ORF54 GAB2 RHOC TNFRSF1B SIRT2 HLA-E RHOB IFI27 ORAI1 MAL SGK2 CD63 SDC4 GSTP1 SEMA3B LPAR1 FOXO4 GNAI2 NKAIN4 MIEN1 RRAS ERBB3 SH3TC2 APOD RFFL SLC25A23 ABCA2 CD74 GSTM2 TGFB1 WFS1 LGI3 PODN TMEM231 EFNA1 P2RX7 PNKD PTPRC CXCL12 RGCC RAB9A CD9 B9D1 LAMTOR1 REEP6
glycosylceramide metabolic process	2.7682e-05	0.0017751	5/314 1.5%	21/17665 0.1%	UGT8 FA2H FAAH GAL3ST1 ST6GALNAC3
establishment of localization in cell	3.1574e-05	0.0019806	70/314 22.2%	2454/17665 13.8%	IPO13 LGALS3BP TINAGL1 BRP44L WIPF1 TMEM179B ARHGAP1 ALAD LAMP1 SIX2 LAMP2 TIMP3 TSPO CCDC53 ENPP4 ACAA1 B2M GOLGA7 GSTK1 STX8 RHOG TNFRSF1B SEPP1 SCAMP2 RHOB VAMP8 NPC1 NPC2 GPD1 PADI2 ALDOA UBA52 LLGL1 SEC22C CD63 TMEM63A CNP GSTP1 ENDOD1 TGFA ATP5I PLD1 ENHO CYB5R3 DPP7 BLOC1S1 TMEM129 MAP4 A2M SLC25A23 WASF2 PEX16 CD74 SNAPIN GSN TGFB1 NDE1 LGI3 CPPED1 P2RX7 MYO1E PTPRC KIAA1598 ZDHHC9 CHMP2B…
actin filament-based process	3.1972e-05	0.0019806	23/314 7.3%	499/17665 2.8%	GSN RTKN WIPF1 ARPC1B RHOG LDB3 RHOC SORBS3 RHOB PREX1 ANLN MYO1E KIAA1598 DAAM2 CDC42EP2 ELMO1 MAL CCDC53 RHOU ALDOA WASF2 LLGL1 MSRB1
sphingolipid biosynthetic process	3.4505e-05	0.0021019	9/314 2.8%	91/17665 0.5%	P2RX7 UGT8 FA2H ELOVL1 CERS4 FAAH GAL3ST1 ST6GALNAC3 CERS2
localization	3.5382e-05	0.0021045	125/314 39.8%	5170/17665 29.2%	IPO13 SLC35B2 WIPF1 TMEM179B CD81 BEST1 TMEM144 PREX1 LAMP1 SLCO2B1 LAMP2 ENPP2 ENPP4 SOX9 ACAA1 B2M GOLGA7 GSTK1 STX8 C2ORF18 SEPP1 SOX10 SCAMP2 MAG GPD1 ELMO1 PADI2 ORAI1 MAL UBA52 LLGL1 TMEM63A SLC45A3 SDC4 CNP HEPACAM SDC2 SLC35D2 ENDOD1 LPAR1 TGFA ATP5I APCDD1 PLD1 CYB5R2 ENHO CYB5R3 DPP7 BLOC1S1 TMEM129 APOD MAP4 A2M SLC38A3 CLCA4 ABCA2 SLC14A1 SNAPIN TGFB1 HSPA2 MT3 EFNA1 PTPRC CXCL12 KIAA…
regulation of biological quality	3.5699e-05	0.0021045	87/314 27.7%	3267/17665 18.4%	FAAH GAL3ST1 CD81 MT1M SLC40A1 NENF COMT DOCK10 PREX1 DEPTOR CSRP1 LAMP1 CA2 LAMP2 TSPO ENPP4 SOX9 B2M GOLGA7 CLIC1 SNTA1 SREBF1 NKX6-2 STARD3NL IGFBP5 PLLP ITGA2 RHOG OLIG2 RHOC SOX10 SIRT2 RHOB VAMP8 MAG CCNE2 NPC1 NPC2 CDC42EP2 CDC42EP1 MAL RHOU ALDOA MYL9 ASPA ISCU CNP SEMA3B LPAR1 FOXO4 TYMS THBS2 KLK6 C11ORF9 PRDX3 C10ORF90 ENHO UGT8 SH3TC2 TP53INP2 SPP1 PDE6B A2M ATP6V0E2 SLC25A23 ABCA2 SN…
homeostatic process	3.6388e-05	0.0021111	53/314 16.8%	1700/17665 9.6%	FAAH GAL3ST1 MT1M SLC40A1 DOCK10 CA2 LAMP2 SOX9 B2M CLIC1 SNTA1 NKX6-2 IGFBP5 PLLP OLIG2 SOX10 SIRT2 MAG CCNE2 NPC1 NPC2 MAL ALDOA ASPA ISCU LPAR1 FOXO4 KLK6 C11ORF9 PRDX3 ENHO UGT8 SH3TC2 TP53INP2 PDE6B ATP6V0E2 SLC25A23 ABCA2 SNAPIN TGFB1 SLC31A2 WFS1 MT3 P2RX7 FA2H GCLC PTPRC CXCL12 CHMP2B PMP22 CNTN2 CD9 LAMTOR1
galactosylceramide metabolic process	4.3316e-05	0.0024706	4/314 1.2%	12/17665 0.0%	UGT8 FA2H FAAH GAL3ST1
regulation of myelination	4.3937e-05	0.0024706	6/314 1.9%	37/17665 0.2%	MAG NKX6-2 TNFRSF1B SOX10 SIRT2 C11ORF9
secretion by cell	4.4953e-05	0.0024894	38/314 12.1%	1080/17665 6.1%	LGALS3BP CD63 TMEM63A TMEM179B GSTP1 ENDOD1 PLD1 ENHO ALAD CYB5R3 DPP7 LAMP1 CA2 LAMP2 TIMP3 CCDC53 ENPP4 A2M ACAA1 B2M GOLGA7 SNAPIN GSN TGFB1 LGI3 RHOG TNFRSF1B SEPP1 CPPED1 VAMP8 P2RX7 PTPRC NPC2 PADI2 CD9 LAMTOR1 ALDOA LLGL1
negative regulation of neurogenesis	4.7417e-05	0.0025867	11/314 3.5%	142/17665 0.8%	MAG NKX6-2 TGFB1 DAAM2 SEMA3B SPP1 TSPO SOX10 MT3 SIRT2 CERS2
cellular response to chemical stimulus	4.8283e-05	0.0025906	54/314 17.1%	1762/17665 9.9%	CD81 MT1M SLC40A1 ALAD PREX1 STK16 TIMP3 TSPO SOX9 ACAA1 B2M PDE8A HLA-DPA1 SREBF1 IGFBP5 STX8 ITGA2 RHOG VRK2 TNFRSF1B SOX10 SIRT2 RHOB NPC1 GPD1 CDC42EP2 GSTP1 LPAR1 FOXO4 CRIP1 PRDX3 ENHO CYB5R3 MARC1 SPP1 IGFBP7 ATP6V0E2 SLC25A23 NQO1 GSTM2 GSN TGFB1 EPHX1 PYCR2 FMO3 HSPA2 MT3 P2RX7 GCLC CXCL12 RGCC CD9 LAMTOR1 RAMP1
leukocyte activation involved in immune response	4.8906e-05	0.0025906	25/314 7.9%	584/17665 3.3%	CD63 TMEM63A TMEM179B GSTP1 PLD1 DOCK10 ALAD CYB5R3 DPP7 LAMP1 LAMP2 ENPP4 ACAA1 B2M GOLGA7 GSN RHOG TNFRSF1B CPPED1 VAMP8 PTPRC NPC2 PADI2 LAMTOR1 ALDOA
response to nutrient	4.9915e-05	0.0026063	15/314 4.7%	253/17665 1.4%	SREBF1 NQO1 GSN TGFB1 GSTP1 ITGA2 TYMS GNAI2 ALAD GCLC DAD1 SPP1 TSPO IGFBP7 SOX9
response to zinc ion	5.1206e-05	0.002636	7/314 2.2%	55/17665 0.3%	ALAD P2RX7 CA2 MT1M TSPO CRIP1 MT3
myelin maintenance in the central nervous system	5.4178e-05	0.0027335	3/314 0.9%	5/17665 0.0%	FA2H FAAH C11ORF9
cell activation involved in immune response	5.4595e-05	0.0027335	25/314 7.9%	588/17665 3.3%	CD63 TMEM63A TMEM179B GSTP1 PLD1 DOCK10 ALAD CYB5R3 DPP7 LAMP1 LAMP2 ENPP4 ACAA1 B2M GOLGA7 GSN RHOG TNFRSF1B CPPED1 VAMP8 PTPRC NPC2 PADI2 LAMTOR1 ALDOA
regeneration	6.0524e-05	0.0029894	10/314 3.1%	121/17665 0.6%	MAG GSN CXCL12 CD81 NINJ2 GSTP1 TSPO CD9 APOD KLK6
galactolipid metabolic process	6.1693e-05	0.0030065	4/314 1.2%	13/17665 0.0%	UGT8 FA2H FAAH GAL3ST1
cellular process	6.4592e-05	0.0031064	272/314 86.6%	13786/17665 78.0%	IPO13 SLC35B2 FAAH FAM108B1 WIPF1 HHIP MT1M PLEKHB1 HDAC11 ICAM2 GLDN LSM10 PREX1 RPL36AL PIP4K2A SOX9 B2M GOLGA7 GSTK1 JMJD4 FBXO2 TALDO1 SEPP1 SOX10 SCAMP2 CYP27A1 RNF125 IFI27 DAAM2 NINJ2 PADI2 ORAI1 TCEANC2 MYL9 UBA52 LLGL1 TMEM63A ANAPC15 SLC45A3 SDC4 HEPACAM SDC2 GALNTL2 SLC35D2 ENDOD1 LPAR1 TGFA XPC ATP5I APCDD1 KLK6 PRDX3 UGT8 CYB5R3 RRAS BLOC1S1 ERI3 MARC1 APOD MAP4 A2M LHPP ABCA2 CDK18 …
glycosphingolipid biosynthetic process	6.818e-05	0.0032363	5/314 1.5%	25/17665 0.1%	UGT8 FA2H FAAH GAL3ST1 ST6GALNAC3
membrane lipid biosynthetic process	7.2843e-05	0.0034134	9/314 2.8%	100/17665 0.5%	P2RX7 UGT8 FA2H ELOVL1 CERS4 FAAH GAL3ST1 ST6GALNAC3 CERS2
generation of neurons	7.4452e-05	0.0034446	45/314 14.3%	1399/17665 7.9%	SLC45A3 SDC4 CNP HHIP SDC2 SEMA3B LPAR1 LRP2 GLDN KLK6 DOCK10 PREX1 UGT8 BLOC1S1 MAN2A1 SPP1 TSPO EFHD1 APOD PHGDH C21ORF91 SOX9 MAP4 NEK3 B2M SNAPIN NKX6-2 TGFB1 NDE1 OLIG1 GAB2 OLIG2 SOX10 MT3 SIRT2 EFNA1 MAG CXCL12 KIAA1598 DAAM2 PMP22 CNTN2 ASPA LLGL1 CERS2
regulation of cell projection organization	7.5765e-05	0.0034615	23/314 7.3%	528/17665 2.9%	SNAPIN SDC2 ITGA2 SEMA3B LPAR1 PLD1 MT3 KLK6 EFNA1 PREX1 MAG CXCL12 MIEN1 KIAA1598 CDC42EP2 SPP1 PMP22 CDC42EP1 CNTN2 C21ORF91 B2M WASF2 CERS2
cell activation	7.8036e-05	0.0035212	36/314 11.4%	1027/17665 5.8%	CD63 TMEM63A TMEM179B CD81 GSTP1 MT1M PLD1 DOCK10 ALAD PREX1 CYB5R3 DPP7 CSRP1 LAMP1 LAMP2 ENPP4 ACAA1 B2M GOLGA7 CLIC1 CD74 GSN TGFB1 RHOG TNFRSF1B CPPED1 VAMP8 P2RX7 PTPRC NPC2 PADI2 MAL CD9 LAMTOR1 ALDOA MYL9
negative regulation of cell development	8.4113e-05	0.0037492	12/314 3.8%	178/17665 1.0%	EFNA1 MAG NKX6-2 TGFB1 DAAM2 SEMA3B SPP1 TSPO SOX10 MT3 SIRT2 CERS2
platelet degranulation	9.7292e-05	0.0042844	10/314 3.1%	128/17665 0.7%	LGALS3BP CD63 TGFB1 LAMP2 ENDOD1 TIMP3 CD9 A2M ALDOA SEPP1
actin cytoskeleton organization	0.00010007	0.0043544	21/314 6.6%	467/17665 2.6%	GSN RTKN WIPF1 ARPC1B RHOG LDB3 RHOC SORBS3 RHOB PREX1 ANLN DAAM2 CDC42EP2 ELMO1 MAL CCDC53 RHOU ALDOA WASF2 LLGL1 MSRB1
leukocyte activation	0.00011325	0.0048667	32/314 10.1%	885/17665 5.0%	CD63 TMEM63A TMEM179B CD81 GSTP1 MT1M PLD1 DOCK10 ALAD PREX1 CYB5R3 DPP7 LAMP1 LAMP2 ENPP4 ACAA1 B2M GOLGA7 CD74 GSN TGFB1 RHOG TNFRSF1B CPPED1 VAMP8 P2RX7 PTPRC NPC2 PADI2 MAL LAMTOR1 ALDOA
myelin maintenance	0.00011451	0.0048667	4/314 1.2%	15/17665 0.0%	FA2H FAAH SH3TC2 C11ORF9
ceramide metabolic process	0.00013383	0.0056224	8/314 2.5%	85/17665 0.4%	P2RX7 UGT8 FA2H CERS4 FAAH GAL3ST1 ST6GALNAC3 CERS2
response to cadmium ion	0.00013677	0.0056804	7/314 2.2%	64/17665 0.3%	ALAD GCLC GSN NPC1 MT1M B2M MT3
cell differentiation	0.00014252	0.0058529	89/314 28.3%	3491/17665 19.7%	DDR1 FAAH CD81 HHIP MT1M HDAC11 LDB3 GLDN HAPLN2 DOCK10 PREX1 SIX2 BCL7B TSPO EFHD1 PHGDH C21ORF91 SOX9 NEK3 B2M GSTK1 SREBF1 CBR1 NKX6-2 IGFBP5 ITGA2 OLIG1 GAB2 OLIG2 SOX10 SIRT2 RHOB MAG DAAM2 MAL ASPA LLGL1 CERS2 CD63 SLC45A3 SDC4 CNP SDC2 GSTP1 SEMA3B LPAR1 HTRA1 FOXO4 LRP2 APCDD1 TYMS KLK6 C11ORF9 PRDX3 UGT8 RRAS ERBB3 SH3TC2 BLOC1S1 MAN2A1 TP53INP2 SPP1 APOD MAP4 A2M CD74 SNAPIN GSN TGFB1 T…
regulation of cell development	0.00017376	0.007019	31/314 9.8%	866/17665 4.9%	SLC45A3 SDC2 SEMA3B LPAR1 LRP2 KLK6 PREX1 MAN2A1 SPP1 TSPO C21ORF91 SOX9 B2M SNAPIN NKX6-2 TGFB1 CMTM5 OLIG2 SOX10 MT3 SIRT2 EFNA1 MAG CXCL12 RGCC KIAA1598 DAAM2 PMP22 CNTN2 ASPA CERS2
response to toxin	0.00017475	0.007019	9/314 2.8%	112/17665 0.6%	ALAD NQO1 GSTM2 CNP MT1M MARC1 EPHX1 TYMS MT3
transmission of nerve impulse	0.00018276	0.0072608	26/314 8.2%	673/17665 3.8%	FAAH GAL3ST1 CNP LPAR1 COMT THBS2 KLK6 C11ORF9 UGT8 SH3TC2 NQO1 SNAPIN NKX6-2 TGFB1 PLLP OLIG2 SOX10 SIRT2 P2RX7 FA2H MAG PMP22 MAL CNTN2 CD9 ASPA
regulation of cellular component organization	0.00018744	0.0073666	54/314 17.1%	1856/17665 10.5%	DDR1 WIPF1 PREX1 C21ORF91 B2M JMJD4 SREBF1 FBXW5 ITGA2 RHOG RHOC TNFRSF1B SIRT2 RHOB MAG CCNE2 CDC42EP2 PADI2 CDC42EP1 RHOU ALDOA CERS2 CD63 SDC4 SDC2 SEMA3B LPAR1 TGFA PLD1 THBS2 KLK6 C10ORF90 MIEN1 SPP1 APOD TPPP WASF2 SNAPIN GSN TGFB1 NEK7 HSPA2 SORBS3 MT3 EFNA1 P2RX7 TPPP3 PTPRC CXCL12 RGCC KIAA1598 CHMP2B PMP22 CNTN2
system development	0.00020179	0.0078461	106/314 33.7%	4379/17665 24.7%	FAAH CD81 HHIP MT1M HDAC11 GLDN DOCK10 PREX1 SOX9 NEK3 B2M GSTK1 NKX6-2 IGFBP5 SEPP1 SOX10 MAG DAAM2 NINJ2 PADI2 ORAI1 MAL LLGL1 SLC45A3 SDC4 CNP SDC2 LPAR1 HTRA1 FOXO4 APCDD1 KLK6 C11ORF9 PRDX3 UGT8 RRAS BLOC1S1 MAN2A1 APOD MAP4 SLC38A3 SNAPIN TGFB1 WFS1 EPHX1 MT3 TMEM231 EFNA1 FA2H ANLN PTPRC CXCL12 KIAA1598 CNTN2 DDR1 BCAR3 COX7B GAL3ST1 SLC40A1 HAPLN2 CA2 SIX2 TSPO EFHD1 PHGDH C21ORF91 SREBF1…
regulation of actin cytoskeleton organization	0.00021062	0.0081034	15/314 4.7%	288/17665 1.6%	GSN SDC4 WIPF1 LPAR1 RHOG RHOC SORBS3 RHOB PREX1 CXCL12 RGCC CDC42EP2 CDC42EP1 RHOU WASF2
sphingoid metabolic process	0.00021559	0.0082081	8/314 2.5%	91/17665 0.5%	P2RX7 UGT8 FA2H CERS4 FAAH GAL3ST1 ST6GALNAC3 CERS2
positive regulation of cytoskeleton organization	0.00022486	0.0084726	11/314 3.5%	169/17665 0.9%	P2RX7 GSN RGCC SDC4 WIPF1 LPAR1 CDC42EP2 CDC42EP1 RHOC SORBS3 SIRT2
actin filament organization	0.00023144	0.0086319	13/314 4.1%	228/17665 1.2%	GSN WIPF1 ARPC1B RHOG RHOC SORBS3 RHOB PREX1 CDC42EP2 CCDC53 RHOU ALDOA MSRB1
negative regulation of neuron projection development	0.00024102	0.0088981	7/314 2.2%	70/17665 0.3%	MAG SNAPIN LPAR1 SPP1 PMP22 B2M CERS2
response to metal ion	0.00026001	0.0095033	17/314 5.4%	360/17665 2.0%	NQO1 GSN MT1M SLC40A1 SEPP1 CRIP1 MT3 ALAD P2RX7 GCLC MIEN1 NPC1 S100A16 CA2 TSPO SLC25A23 B2M
regulation of actin filament-based process	0.00027264	0.0098662	15/314 4.7%	295/17665 1.6%	GSN SDC4 WIPF1 LPAR1 RHOG RHOC SORBS3 RHOB PREX1 CXCL12 RGCC CDC42EP2 CDC42EP1 RHOU WASF2
regulation of homeostatic process	0.00028287	0.010136	18/314 5.7%	397/17665 2.2%	CD74 GSTM2 NKX6-2 TGFB1 NEK7 TNFRSF1B SOX10 SIRT2 C11ORF9 P2RX7 MAG GCLC PTPRC CA2 SPP1 TSPO SLC25A23 B2M
myelin maintenance in the peripheral nervous system	0.00029156	0.010346	3/314 0.9%	8/17665 0.0%	FA2H FAAH SH3TC2
aging	0.00029781	0.010466	13/314 4.1%	234/17665 1.3%	SREBF1 NQO1 GSN TGFB1 IGFBP5 CNP FOXO4 TYMS TNFRSF1B LITAF GCLC TSPO APOD
regulation of exit from mitosis	0.0003074	0.010562	4/314 1.2%	19/17665 0.1%	ANLN TGFB1 RGCC SIRT2
glycolipid biosynthetic process	0.00031325	0.010562	5/314 1.5%	34/17665 0.1%	UGT8 FA2H FAAH GAL3ST1 ST6GALNAC3
regulation of multicellular organismal process	0.00031492	0.010562	73/314 23.2%	2787/17665 15.7%	DOCK5 FAAH COMT LITAF PREX1 CA2 SIX2 ENPP2 TSPO ENPP4 C21ORF91 SOX9 B2M CLIC1 HLA-DPA1 SNTA1 SREBF1 NKX6-2 IGFBP5 ITGA2 C10ORF54 OLIG2 TNFRSF1B SOX10 SIRT2 HLA-E RHOB MAG RNF125 DAAM2 MAL MYL9 ASPA CERS2 SLC45A3 UBA7 SDC2 GSTP1 SEMA3B LPAR1 FOXO4 LRP2 THBS2 KLK6 GNAI2 C11ORF9 RRAS ERBB3 MAN2A1 SPP1 APOD CD74 GSTM2 SNAPIN TGFB1 CMTM5 MT3 PSMB8 EFNA1 P2RX7 FA2H PNKD PTPRC CXCL12 RGCC KIAA1598 SMOC1…
sebaceous gland cell differentiation	0.00031497	0.010562	2/314 0.6%	2/17665 0.0%	FA2H FAAH
septin ring organization	0.00031497	0.010562	2/314 0.6%	2/17665 0.0%	ANLN RTKN
regulation of cytoskeleton organization	0.0003186	0.010586	20/314 6.3%	472/17665 2.6%	GSN FBXW5 SDC4 WIPF1 LPAR1 RHOG RHOC SORBS3 SIRT2 RHOB C10ORF90 P2RX7 PREX1 CXCL12 RGCC CHMP2B CDC42EP2 CDC42EP1 RHOU WASF2
regulation of cellular component movement	0.00035633	0.011733	27/314 8.5%	742/17665 4.2%	DOCK5 SDC4 GSTP1 SEMA3B LPAR1 FOXO4 GNAI2 DOCK10 PREX1 MIEN1 RRAS ENPP2 SOX9 RFFL CD74 TGFB1 IGFBP5 ITGA2 C10ORF54 RHOC PODN RHOB EFNA1 CXCL12 RGCC MAL CD9
positive regulation of glial cell differentiation	0.00036019	0.011754	5/314 1.5%	35/17665 0.1%	MAG NKX6-2 TGFB1 OLIG2 ASPA
response to vitamin	0.00036884	0.01193	11/314 3.5%	179/17665 1.0%	ALAD SREBF1 GSN TGFB1 GSTP1 ITGA2 SPP1 TSPO IGFBP7 SOX9 TYMS
catabolic process	0.00037272	0.01195	56/314 17.8%	2000/17665 11.3%	FAAH FAM108B1 ETFB COMT ENPP2 ENPP4 ENPP6 ACAA1 PDE8A FBXW5 FBXO2 TFEB TALDO1 WIPI2 SIRT2 CYP27A1 VAMP8 PLA2G16 RNF125 IFI27 NPC1 GPD1 PCCB BLVRB ALDOA UBA52 ASPA ANAPC15 H6PD SDC4 UBA7 CNP SDC2 PLD1 PRDX3 MAN2A1 TP53INP2 ERI3 CARNS1 TMEM129 SPP1 RFFL GSTM2 TGFB1 WFS1 EPHX1 FBXL16 MT3 PSMB8 P2RX7 DAP PNKD CHMP2B TOMM7 CRYL1 PLCD1
cellular developmental process	0.00038498	0.012236	91/314 28.9%	3691/17665 20.8%	DDR1 FAAH CD81 HHIP MT1M HDAC11 LDB3 GLDN HAPLN2 DOCK10 PREX1 SIX2 BCL7B TSPO EFHD1 PHGDH C21ORF91 SOX9 NEK3 B2M GSTK1 SREBF1 CBR1 NKX6-2 IGFBP5 ITGA2 OLIG1 GAB2 OLIG2 SOX10 SIRT2 RHOB MAG DAAM2 MAL UBA52 ASPA LLGL1 CERS2 CD63 SLC45A3 SDC4 CNP SDC2 GSTP1 SEMA3B LPAR1 HTRA1 FOXO4 LRP2 APCDD1 TYMS KLK6 C11ORF9 PRDX3 UGT8 RRAS ERBB3 SH3TC2 BLOC1S1 MAN2A1 TP53INP2 SPP1 APOD MAP4 A2M CD74 SNAPIN GSN T…
regulation of cell migration	0.00039059	0.012307	26/314 8.2%	707/17665 4.0%	DOCK5 SDC4 GSTP1 SEMA3B LPAR1 FOXO4 GNAI2 DOCK10 PREX1 MIEN1 RRAS ENPP2 SOX9 RFFL CD74 TGFB1 IGFBP5 ITGA2 C10ORF54 RHOC PODN RHOB EFNA1 CXCL12 RGCC MAL
cell adhesion	0.00039613	0.012375	29/314 9.2%	827/17665 4.6%	DDR1 LGALS3BP CD63 TINAGL1 C1ORF38 HEPACAM ICAM2 THBS2 GLDN HAPLN2 CSRP1 SPP1 IGFBP7 SOX9 CLIC1 MOG ITGA2 SORBS3 RHOB CLDN11 EFNA1 MAG PTPRC CXCL12 NINJ2 CERCAM CNTN2 CD9 MYL9
biological adhesion	0.00040397	0.012453	29/314 9.2%	828/17665 4.6%	DDR1 LGALS3BP CD63 TINAGL1 C1ORF38 HEPACAM ICAM2 THBS2 GLDN HAPLN2 CSRP1 SPP1 IGFBP7 SOX9 CLIC1 MOG ITGA2 SORBS3 RHOB CLDN11 EFNA1 MAG PTPRC CXCL12 NINJ2 CERCAM CNTN2 CD9 MYL9
leukocyte mediated immunity	0.00041221	0.012453	27/314 8.5%	749/17665 4.2%	CD63 TMEM63A TMEM179B CD81 GSTP1 PLD1 ALAD CYB5R3 DPP7 LAMP1 LAMP2 ENPP4 ACAA1 B2M GOLGA7 CD74 GSN RHOG TNFRSF1B CPPED1 VAMP8 PTPRC NPC2 PADI2 MAL LAMTOR1 ALDOA
negative regulation of gliogenesis	0.00041226	0.012453	5/314 1.5%	36/17665 0.2%	NKX6-2 DAAM2 TSPO SOX10 SIRT2
Schwann cell differentiation	0.00041226	0.012453	5/314 1.5%	36/17665 0.2%	FA2H FAAH ERBB3 SH3TC2 SIRT2
lipid biosynthetic process	0.00045722	0.013415	22/314 7.0%	560/17665 3.1%	SREBF1 CBR1 ELOVL1 CD74 CERS4 FAAH GAL3ST1 STARD3NL PLD1 CYP27A1 CYB5R2 ENHO P2RX7 UGT8 FA2H PLA2G16 CYB5R3 GPD1 PIP4K2A TSPO ST6GALNAC3 CERS2
Rac protein signal transduction	0.00046154	0.013415	4/314 1.2%	21/17665 0.1%	RHOG ELMO1 RHOU WASF2
lysosome localization	0.00046154	0.013415	4/314 1.2%	21/17665 0.1%	SNAPIN BLOC1S1 KXD1 LAMTOR1
tissue regeneration	0.00046244	0.013415	6/314 1.9%	56/17665 0.3%	GSN CD81 NINJ2 CD9 APOD KLK6
regulation of cell morphogenesis	0.00046247	0.013415	20/314 6.3%	486/17665 2.7%	TGFB1 SDC2 SEMA3B LPAR1 RHOG RHOC MT3 RHOB EFNA1 MAG CXCL12 RGCC KIAA1598 CDC42EP2 SPP1 CDC42EP1 CNTN2 RHOU ALDOA CERS2
anatomical structure development	0.00048791	0.014042	115/314 36.6%	4944/17665 27.9%	FAAH CD81 HHIP MT1M HDAC11 GLDN DOCK10 PREX1 SOX9 NEK3 B2M PHLDA3 GSTK1 NKX6-2 IGFBP5 SEPP1 SOX10 TM4SF1 MAG DAAM2 NINJ2 PADI2 ORAI1 MAL UBA52 LLGL1 SLC45A3 SDC4 CNP SDC2 LPAR1 HTRA1 FOXO4 APCDD1 KLK6 C11ORF9 PRDX3 UGT8 RRAS BLOC1S1 MAN2A1 APOD MAP4 SLC38A3 SNAPIN TGFB1 WFS1 EPHX1 HSPA2 MT3 TMEM231 EFNA1 FA2H ANLN GCLC PTPRC CXCL12 KIAA1598 CNTN2 DDR1 BCAR3 COX7B GAL3ST1 SLC40A1 LDB3 HAPLN2 CA2 S…
response to xenobiotic stimulus	0.00050134	0.014316	9/314 2.8%	129/17665 0.7%	NQO1 GSTM2 GCLC CYB5R3 GSTP1 MARC1 EPHX1 FMO3 ACAA1
signal transmission	0.00052657	0.01492	81/314 25.7%	3227/17665 18.2%	LGALS3BP BCAR3 DOCK5 FAAH RTKN GAL3ST1 CD81 PLEKHB1 ARHGAP1 COMT DOCK10 PREX1 DEPTOR SOX9 B2M CLIC1 HLA-DPA1 IL13RA1 GPR37 NKX6-2 IGFBP5 PLLP RHOG GAB2 OLIG2 RHOC TNFRSF1B SOX10 SIRT2 HLA-E RHOB MAG IFI27 CDC42EP2 ELMO1 CDC42EP1 MAL RHOU RAPGEF5 UBA52 SGK2 ASPA CNP LPAR1 TGFA XPC FOXO4 PLD1 THBS2 KLK6 GNAI2 C11ORF9 RASGRP3 ENHO UGT8 RRAS ERBB3 SH3TC2 PDE6B WASF2 NQO1 CD74 SNAPIN GSN TGFB1 IL10RB …
cell communication	0.00054841	0.015419	41/314 13.0%	1353/17665 7.6%	FAAH GAL3ST1 CNP GSTP1 SEMA3B LPAR1 COMT THBS2 KLK6 C11ORF9 ENHO UGT8 SH3TC2 TP53INP2 LAMP2 SOX9 SLC38A3 SREBF1 NQO1 SNAPIN NKX6-2 TGFB1 PLLP OLIG2 WIPI2 SOX10 SIRT2 VAMP8 EFNA1 P2RX7 FA2H MAG DAP PTPRC CHMP2B TOMM7 PMP22 MAL CNTN2 CD9 ASPA
small molecule biosynthetic process	0.00058811	0.016375	25/314 7.9%	687/17665 3.8%	SLC35B2 FAAH ATP5I TYMS PLD1 SRM CARNS1 PHGDH LHPP CBR1 ELOVL1 CD74 GPR37 TGFB1 EPHX1 TALDO1 PYCR2 CYP27A1 FA2H GCLC GPD1 PADI2 ALDOA ASPA PLCD1
response to inorganic substance	0.00059139	0.016375	21/314 6.6%	533/17665 3.0%	NQO1 GSN GSTP1 MT1M SLC40A1 SEPP1 CRIP1 MT3 RHOB PRDX3 ALAD P2RX7 GCLC MIEN1 NPC1 S100A16 CA2 TSPO APOD SLC25A23 B2M
bleb assembly	0.00060846	0.016721	3/314 0.9%	10/17665 0.0%	P2RX7 LPAR1 PMP22
signaling process	0.00063253	0.017253	81/314 25.7%	3246/17665 18.3%	LGALS3BP BCAR3 DOCK5 FAAH RTKN GAL3ST1 CD81 PLEKHB1 ARHGAP1 COMT DOCK10 PREX1 DEPTOR SOX9 B2M CLIC1 HLA-DPA1 IL13RA1 GPR37 NKX6-2 IGFBP5 PLLP RHOG GAB2 OLIG2 RHOC TNFRSF1B SOX10 SIRT2 HLA-E RHOB MAG IFI27 CDC42EP2 ELMO1 CDC42EP1 MAL RHOU RAPGEF5 UBA52 SGK2 ASPA CNP LPAR1 TGFA XPC FOXO4 PLD1 THBS2 KLK6 GNAI2 C11ORF9 RASGRP3 ENHO UGT8 RRAS ERBB3 SH3TC2 PDE6B WASF2 NQO1 CD74 SNAPIN GSN TGFB1 IL10RB …
steroid metabolic process	0.00064846	0.017557	13/314 4.1%	254/17665 1.4%	SREBF1 STARD3NL LRP2 COMT MT3 CYP27A1 CYB5R2 CYB5R3 NPC1 NPC2 SPP1 TSPO ACAA1
regulation of smooth muscle cell migration	0.00067902	0.018249	5/314 1.5%	40/17665 0.2%	IGFBP5 GSTP1 ITGA2 LPAR1 FOXO4
regulation of locomotion	0.00072069	0.019227	27/314 8.5%	777/17665 4.3%	DOCK5 SDC4 GSTP1 SEMA3B LPAR1 FOXO4 GNAI2 DOCK10 PREX1 MIEN1 RRAS ENPP2 SOX9 RFFL CD74 GSN TGFB1 IGFBP5 ITGA2 C10ORF54 RHOC PODN RHOB EFNA1 CXCL12 RGCC MAL
intracellular signaling pathway	0.00074261	0.019605	54/314 17.1%	1964/17665 11.1%	BCAR3 DOCK5 RTKN CD81 ARHGAP1 DOCK10 PREX1 DEPTOR SOX9 PHLDA3 SREBF1 GPR37 IGFBP5 RHOG SHISA5 GAB2 RHOC TNFRSF1B SIRT2 RHOB CDC42EP2 ELMO1 PADI2 CDC42EP1 MAL RHOU RAPGEF5 UBA52 SGK2 LPAR1 TGFA XPC FOXO4 PLD1 CRIP1 GNAI2 RASGRP3 RRAS ERBB3 WASF2 CD74 GSN TGFB1 WFS1 RFXANK MT3 PSMB8 P2RX7 PTPRC RGCC KIAA1598 RAB9A RAMP1 PLCD1
positive regulation of cellular process	0.00074558	0.019605	109/314 34.7%	4684/17665 26.5%	SLC35B2 WIPF1 CD81 COMT PREX1 LAMP1 STK16 ENPP2 SOX9 B2M PDE8A PHLDA3 EPM2A JMJD4 NKX6-2 IGFBP5 C10ORF54 SHISA5 C2ORF18 SOX10 HLA-E MAG CCNE2 DAAM2 GPD1 PADI2 MAL UBA52 SLC45A3 SDC4 LPAR1 HTRA1 TGFA FOXO4 KLK6 C11ORF9 PRDX3 ENHO MAN2A1 TPPP TGFB1 WFS1 NEK7 RFXANK HSPA2 MT3 C1ORF61 EFNA1 GCLC PTPRC CXCL12 RGCC KIAA1598 FAM175A CNTN2 RNF220 DDR1 BCAR3 DOCK5 ARHGAP1 SLC40A1 NENF LITAF CA2 SIX2 TSPO …
response to endogenous stimulus	0.00075348	0.019651	32/314 10.1%	986/17665 5.5%	CD81 ARPC1B GSTP1 FOXO4 TYMS COMT ENHO ALAD CA2 STK16 SPP1 TIMP3 TSPO IGFBP7 SOX9 ATP6V0E2 PDE8A ABCA2 SREBF1 NQO1 TGFB1 IGFBP5 ITGA2 EPHX1 SOX10 GCLC FNDC4 CXCL12 NPC1 CD9 LAMTOR1 RAMP1
regulation of developmental process	0.00075807	0.019651	60/314 19.1%	2247/17665 12.7%	PLEKHB1 PREX1 CA2 SIX2 ENPP2 TSPO C21ORF91 SOX9 B2M CLIC1 NKX6-2 IGFBP5 C10ORF54 RHOG OLIG2 RHOC TNFRSF1B SOX10 SIRT2 RHOB MAG DAAM2 CDC42EP2 CDC42EP1 RHOU ALDOA MYL9 ASPA CERS2 SLC45A3 SDC2 SEMA3B LPAR1 FOXO4 LRP2 THBS2 KLK6 C11ORF9 RRAS ERBB3 MAN2A1 SPP1 CD74 SNAPIN TGFB1 CMTM5 MT3 PSMB8 EFNA1 P2RX7 PTPRC CXCL12 RGCC KIAA1598 SMOC1 APLF PMP22 TAF8 CNTN2 EVI2B
response to selenium ion	0.00082565	0.021252	3/314 0.9%	11/17665 0.0%	ALAD MIEN1 SEPP1
cell projection organization	0.00083169	0.021258	30/314 9.5%	908/17665 5.1%	SDC4 CNP SDC2 SEMA3B LPAR1 GLDN DOCK10 UGT8 BLOC1S1 TSPO EFHD1 APOD PHGDH MAP4 NEK3 WASF2 SNAPIN GSN GAB2 TMEM231 EFNA1 P2RX7 MAG CXCL12 KIAA1598 PMP22 CNTN2 RHOU B9D1 LLGL1
response to vitamin B1	0.00093379	0.023218	2/314 0.6%	3/17665 0.0%	ALAD TSPO
antigen processing and presentation of exogenous peptide antigen via MHC class Ib	0.00093379	0.023218	2/314 0.6%	3/17665 0.0%	B2M HLA-E
glucosylceramide biosynthetic process	0.00093379	0.023218	2/314 0.6%	3/17665 0.0%	FA2H FAAH
septin cytoskeleton organization	0.00093379	0.023218	2/314 0.6%	3/17665 0.0%	ANLN RTKN
positive regulation of T cell mediated cytotoxicity	0.001075	0.026548	4/314 1.2%	26/17665 0.1%	P2RX7 PTPRC B2M HLA-E
response to nitrosative stress	0.0010864	0.02665	3/314 0.9%	12/17665 0.0%	GSTM2 GCLC MARC1
positive regulation of neurogenesis	0.0010937	0.026651	11/314 3.5%	204/17665 1.1%	MAG NKX6-2 TGFB1 CXCL12 KIAA1598 MAN2A1 TSPO OLIG2 LRP2 SOX10 ASPA
negative regulation of cell projection organization	0.001104	0.026723	9/314 2.8%	144/17665 0.8%	MAG SNAPIN SEMA3B LPAR1 SPP1 PMP22 B2M MT3 CERS2
locomotion	0.0012063	0.028848	35/314 11.1%	1144/17665 6.4%	DDR1 CD63 SDC4 CD81 SDC2 SEMA3B LPAR1 APCDD1 PLD1 PREX1 LAMP1 SIX2 ENPP2 TSPO WASF2 CD74 GPR37 TGFB1 MOG NDE1 ITGA2 CMTM5 RHOG RHOC SOX10 RHOB VAMP8 EFNA1 MAG PTPRC CXCL12 KIAA1598 NPC1 ELMO1 CNTN2
protein polymerization	0.0012076	0.028848	6/314 1.9%	67/17665 0.3%	PREX1 TPPP3 GSN CCDC53 TPPP MSRB1
xenobiotic metabolic process	0.0012289	0.029157	8/314 2.5%	118/17665 0.6%	NQO1 GSTM2 CYB5R3 GSTP1 MARC1 EPHX1 FMO3 ACAA1
myelination in the peripheral nervous system	0.0012444	0.029157	4/314 1.2%	27/17665 0.1%	FA2H FAAH SH3TC2 SIRT2
ensheathment of axons in the peripheral nervous system	0.0012444	0.029157	4/314 1.2%	27/17665 0.1%	FA2H FAAH SH3TC2 SIRT2
response to progesterone stimulus	0.0012969	0.030193	5/314 1.5%	46/17665 0.2%	SREBF1 TGFB1 TSPO TYMS SOX10
positive regulation of cell migration	0.0013127	0.030366	17/314 5.4%	416/17665 2.3%	CD74 DOCK5 TGFB1 ITGA2 SEMA3B C10ORF54 LPAR1 FOXO4 RHOC RHOB GNAI2 PREX1 CXCL12 MIEN1 ENPP2 MAL SOX9
response to steroid hormone stimulus	0.0013818	0.031765	17/314 5.4%	418/17665 2.3%	ABCA2 SREBF1 NQO1 TGFB1 ARPC1B GSTP1 ITGA2 EPHX1 TYMS COMT SOX10 ALAD NPC1 CA2 SPP1 TSPO IGFBP7
multicellular organismal development	0.0014022	0.032031	113/314 35.9%	4973/17665 28.1%	FAAH CD81 HHIP MT1M PLEKHB1 HDAC11 GLDN DOCK10 PREX1 SOX9 NEK3 B2M GSTK1 NKX6-2 IGFBP5 SEPP1 SOX10 TM4SF1 MAG DAAM2 NINJ2 PADI2 ORAI1 MAL LLGL1 SLC45A3 SDC4 CNP SDC2 LPAR1 HTRA1 FOXO4 APCDD1 KLK6 C11ORF9 PRDX3 UGT8 RRAS BLOC1S1 MAN2A1 APOD IGFBP7 MAP4 SLC38A3 SNAPIN TGFB1 WFS1 EPHX1 MT3 TMEM231 EFNA1 FA2H ANLN GCLC PTPRC CXCL12 KIAA1598 CNTN2 DDR1 BCAR3 COX7B GAL3ST1 SLC40A1 HAPLN2 CA2 SIX2 TSPO …
cellular response to xenobiotic stimulus	0.001522	0.034508	8/314 2.5%	122/17665 0.6%	NQO1 GSTM2 CYB5R3 GSTP1 MARC1 EPHX1 FMO3 ACAA1
positive regulation of cellular component movement	0.0015295	0.034508	17/314 5.4%	422/17665 2.3%	CD74 DOCK5 TGFB1 ITGA2 SEMA3B C10ORF54 LPAR1 FOXO4 RHOC RHOB GNAI2 PREX1 CXCL12 MIEN1 ENPP2 MAL SOX9
sphingolipid metabolic process	0.0016102	0.036106	9/314 2.8%	152/17665 0.8%	P2RX7 UGT8 FA2H ELOVL1 CERS4 FAAH GAL3ST1 ST6GALNAC3 CERS2
regulation of cell differentiation	0.0016298	0.036322	44/314 14.0%	1568/17665 8.8%	SLC45A3 SDC2 PLEKHB1 SEMA3B LPAR1 FOXO4 LRP2 KLK6 PREX1 MAN2A1 CA2 SIX2 SPP1 TSPO C21ORF91 SOX9 B2M CLIC1 CD74 SNAPIN NKX6-2 TGFB1 IGFBP5 CMTM5 C10ORF54 OLIG2 SOX10 MT3 SIRT2 EFNA1 MAG PTPRC CXCL12 RGCC KIAA1598 DAAM2 SMOC1 PMP22 TAF8 CNTN2 EVI2B MYL9 ASPA CERS2
lipid catabolic process	0.0016777	0.037165	13/314 4.1%	282/17665 1.5%	FAAH ETFB PLD1 MT3 SIRT2 CYP27A1 PLA2G16 PCCB SPP1 ENPP2 ENPP6 ACAA1 PLCD1
wound healing	0.0017055	0.037552	18/314 5.7%	464/17665 2.6%	DDR1 GSN TGFB1 SDC4 CD81 ITGA2 RHOC KLK6 P2RX7 CSRP1 ERBB3 NINJ2 CD9 APOD ENPP4 A2M MYL9 CLIC1
positive regulation of myelination	0.0017508	0.038318	3/314 0.9%	14/17665 0.0%	MAG SOX10 C11ORF9
positive regulation of cell development	0.0018492	0.04023	12/314 3.8%	251/17665 1.4%	MAG NKX6-2 TGFB1 CXCL12 RGCC KIAA1598 MAN2A1 TSPO OLIG2 LRP2 SOX10 ASPA
Schwann cell development	0.0018636	0.040305	4/314 1.2%	30/17665 0.1%	FA2H FAAH SH3TC2 SIRT2
actin polymerization or depolymerization	0.0018922	0.040682	5/314 1.5%	50/17665 0.2%	PREX1 GSN WIPF1 CCDC53 MSRB1
cell development	0.0019357	0.041374	45/314 14.3%	1628/17665 9.2%	FAAH SDC4 CNP SDC2 GSTP1 HDAC11 SEMA3B LPAR1 LDB3 TYMS GLDN C11ORF9 HAPLN2 DOCK10 UGT8 SH3TC2 BLOC1S1 SIX2 TSPO EFHD1 APOD PHGDH SOX9 MAP4 NEK3 SNAPIN GSN NKX6-2 TGFB1 GAB2 HSPA2 SOX10 MT3 SIRT2 EFNA1 FA2H MYO1E MAG PTPRC CXCL12 KIAA1598 CNTN2 CD9 ASPA LLGL1
developmental process	0.0019697	0.041856	124/314 39.4%	5601/17665 31.7%	FAAH CD81 HHIP MT1M PLEKHB1 HDAC11 COMT GLDN DOCK10 PREX1 SOX9 NEK3 B2M PHLDA3 GSTK1 NKX6-2 IGFBP5 SEPP1 SOX10 TM4SF1 MAG DAAM2 NINJ2 PADI2 ORAI1 MAL UBA52 LLGL1 SLC45A3 SDC4 CNP SDC2 LPAR1 HTRA1 FOXO4 APCDD1 KLK6 C11ORF9 PRDX3 UGT8 RRAS BLOC1S1 MAN2A1 APOD IGFBP7 MAP4 A2M SLC38A3 SNAPIN TGFB1 WFS1 EPHX1 HSPA2 MT3 TMEM231 EFNA1 FA2H ANLN GCLC PTPRC CXCL12 KIAA1598 CNTN2 DDR1 BCAR3 COX7B GAL3ST1 S…
regulation of neuron projection development	0.0020059	0.042136	17/314 5.4%	433/17665 2.4%	SNAPIN SDC2 SEMA3B LPAR1 MT3 KLK6 EFNA1 PREX1 MAG CXCL12 KIAA1598 SPP1 PMP22 CNTN2 C21ORF91 B2M CERS2
positive regulation of locomotion	0.0020059	0.042136	17/314 5.4%	433/17665 2.4%	CD74 DOCK5 TGFB1 ITGA2 SEMA3B C10ORF54 LPAR1 FOXO4 RHOC RHOB GNAI2 PREX1 CXCL12 MIEN1 ENPP2 MAL SOX9
response to stimulus	0.002126	0.044403	138/314 43.9%	6364/17665 36.0%	WIPF1 TMEM179B CD81 MT1M PLEKHB1 COMT BEST1 DOCK10 PREX1 LAMP1 LAMP2 STK16 ENPP2 ENPP4 SOX9 ACAA1 B2M GOLGA7 PDE8A PHLDA3 IGFBP5 STX8 SHISA5 VRK2 SEPP1 SOX10 HLA-E PLA2G16 MAG FNDC4 RNF125 IFI27 NINJ2 GPD1 PADI2 ORAI1 MAL MYL9 UBA52 TMEM63A SDC4 UBA7 CNP LPAR1 XPC FOXO4 PLD1 KLK6 PRDX3 ENHO CYB5R3 DPP7 S100A16 MARC1 TMEM129 APOD IGFBP7 A2M SLC38A3 ABCA2 GSTM2 TGFB1 WFS1 EPHX1 PYCR2 HSPA2 MT3 GCLC…
regulation of metal ion transport	0.0021429	0.044502	11/314 3.5%	222/17665 1.2%	P2RX7 NKAIN4 GSTM2 TGFB1 CXCL12 WFS1 ORAI1 TSPO B2M GNAI2 BEST1
cellular lipid metabolic process	0.0021925	0.045275	29/314 9.2%	924/17665 5.2%	FAAH GAL3ST1 SDC4 SDC2 GSTP1 ETFB LRP2 PLD1 UGT8 ENPP2 PIP4K2A ENPP6 ACAA1 CBR1 ELOVL1 CD74 CERS4 GSTM2 MT3 SIRT2 P2RX7 FA2H PLA2G16 GPD1 PCCB CRYL1 ST6GALNAC3 PLCD1 CERS2
positive regulation of stress fiber assembly	0.0022551	0.046305	5/314 1.5%	52/17665 0.2%	RGCC SDC4 LPAR1 RHOC SORBS3
aortic valve development	0.0023782	0.048024	4/314 1.2%	32/17665 0.1%	EFNA1 TGFB1 SOX9 TNFRSF1B
actin filament polymerization	0.0023782	0.048024	4/314 1.2%	32/17665 0.1%	PREX1 GSN CCDC53 MSRB1
regulation of oligodendrocyte differentiation	0.0023782	0.048024	4/314 1.2%	32/17665 0.1%	SLC45A3 DAAM2 OLIG2 ASPA
regulation of biological process	0.0024001	0.0482	207/314 65.9%	10255/17665 58.0%	SLC35B2 FAAH WIPF1 HHIP MT1M PLEKHB1 ICAM2 PREX1 PIP4K2A SOX9 B2M GOLGA7 AGFG2 JMJD4 FBXO2 C10ORF54 SEPP1 SOX10 HLA-E FNDC4 RNF125 IFI27 DAAM2 PADI2 ORAI1 MYL9 UBA52 LLGL1 ANAPC15 SLC45A3 SDC4 HEPACAM SDC2 LPAR1 TGFA XPC TAPBPL APCDD1 KLK6 PRDX3 NKAIN4 RRAS APOD A2M ABCA2 CDK18 GSTM2 SNAPIN MEMO1 FA2H ANLN KIAA1598 FXYD1 RNF220 DDR1 C1ORF38 ARHGAP1 LITAF TIMP3 TSPO PHGDH CLIC1 HLA-DPA1 SREBF1 GPR…
positive regulation of leukocyte mediated cytotoxicity	0.0024543	0.04902	5/314 1.5%	53/17665 0.3%	P2RX7 PTPRC LAMP1 B2M HLA-E
